# Supplementary material for: Improving the quality of sexual history disclosure on sex offenders: Emphasis on a polygraph examination
Source: PLoS One. 2020 Sep 17;15(9):e0239046. doi: 10.1371/journal.pone.0239046 (PMC7498054; doi:10.1371/journal.pone.0239046)
Supplement: S1 File — (XLSX) [file pone.0239046.s002.xlsx]

## Sheet: EX+CO
	1. group	2. Age	1-pre	1-a-1	1-a-2	1-a-3	1-b-1	1-b-2	1-b-3	1-c-1	1-post	1-a-1-p	1-a-2-p	1-a-3-p	1-b-1-p	1-b-2-p	1-b-3-p	1-c-1-p	2-pre	2-a-1	2-a-2	2-b-1	2-b-2	2-c-1	2-post	2-a-1-p	2-a-2-p	2-b-1-p	2-b-2-p	2-c-1-p	3-pre	3-a-1	3-a-2	3-b-1	3-b-2	3-c-1	3-post	3-a-1-p	3-a-2-p	3-b-1-p	3-b-2-p	3-c-1-p	4-pre	4-a-1	4-a-2	4-b-1	4-b-2	4-c-1	4-post
1	1	46	0								1	16	12	4					0						0						0						1	20	Public restroom			15	1	25		44		1	1
2	1	43	0								0								0						1						0						0						1	25		33			1
3	1	56	0								0								1	16		51		1	1	16		51		1	0						0						0						0
4	1	61	0								0								1	20					1	23		25		2	0						0						0						0
5	1	26	0								0								1	20		25		2	1	20		25		5	0						0						0						1
6	1	46	0								0								1	18	Pornography	38	Pornography	1	0						0						0						1	25	Pornography	39	Pornography	1	1
7	1	37	0								0								1	15	Scene in movie			1	1	15	Scene in movie				0						0						1	15	Sex scene				1
8	1	37	0								0								0						1			23			1	21	Military				1	23	Military			400	1	14				400	1
9	1	66	0								0								0						0						0						0						1	40		52		4	1
10	1	31	0								0								1	16		19	Pornography	1	1	16		19	Pornography	1	0						0						1	16		19		2	1
11	1	32	0								0								1	19		19		2	1	18		19		3	0						0						1	18		19		1	1
12	1	59	0								0								0						0						0						0						0						0
13	1	28	0								0								1	13	Pornography	24	Pornography	30	1	10	Pornography	24	Pornography	30	0						1	18					1	13		24	Rape fantasies	20	1
14	1	44	0								0								1	14		39		3	1	13		39		4	0						0						1	12		39		1	1
15	1	42	0								0								1	17		37		2	1	16		37		3	1	25		35	Public restroom	4	1	25		30		4	1	12	Book	30		1	1
16	1	37	0								0								1						1	16	Nude picture	32		1	1	16	Public restroom				1	16	Public restroom			10	1	17	Gang rape fantasies	28	Pornography	1	1
17	1	37	0								0								1	16		32		2	1	16		32		2	1	16	Dormitory restroom of baseball club	18	Dormitory restroom of baseball club	10	1	16		18		20	1	16	Magazine	32	Pornography	1	1
18	1	40	0								0								1	17	Video	35	Pornography	2	1	17	Pornography	35	Pornography	3	0						0						1	17	Sex scene	35	Pornography	2	1
19	1	52	0								0								1	20	Video	46	Pornography	6	1	20		46		5	0						0						1	20	Pornography	46	Pornography	6	1
20	1	23	0								0								1	15	Sex scene	17	Sex scene	3	1	15	Sex scene	18	Sex scene	12	0						0						1	12	Pornography	17	Pornography	7	1
21	1	34	0								0								1	20	Pretty girl	27		1	1	21		29		5	0						0						1					3	1
22	1	28	0								0								1	12	Sexual thing	23	Pornography		1	12	Sexual thing	23	Pornography	8	1	23	Prison toilet				1	23		23		10	1	13	Sex scene	23	Sex scene	1	1
23	1	81	0								0								1	18				2	0						0						0						1	20				0	1
24	1	48	0								0								0						0						0						0						0						0
25	1	31	0								0								0						0						0						0						1	20	Pornography	23	Pornography	2	1
26	1	19	1	18	8	4				1	1	18	8	4				1	1	18		18		2	1	16		18		2	0						0						0						1
27	2	37	0								0								0						0						0						0						1	17	Bikini	32	Sex scene	1	1
28	2	37	0								0								1	15		32	Sound of shower	2	1	15		32		2	0						0						1	18	Pornography	32	Pornography	2	1
29	2	51	0								0								1	35	Book	35		10	0						0						0						0						0
30	2	55	0								0								1	19	Sophie Marceau			1	1	19	Sophie Marceau				1	19	Restroom			1	1	19	Restroom				0						0
31	2	60	0								0								1	25		55		2	1	29		55		2	1	25		25			0						1	30		25		3	1
32	2	56	0								0								1	20		50		1	1	30	Girl	50	Girl	1	0						0						1	20	Pornography	50	Movie	1	1
33	2	43	0								0								1	12		38		2	1	12		38		2	0						1	35		35		10	1	15		37		5	1
34	2	28	0								0								1	12		20		12	1	11		21		12	1	15	School	19	High school	10	1	16		18		10	1	12		19		10	1
35	2	42	0								0								1	17	Pornography	37	Sexual thing	4	1	16		36		10	0						0						1	17	Rape fantasies			4	1
36	2	56	0								0								1	18	Girl friend			1	1	18	Girl friend			0	0						0						1	35	Pornography			1	1
37	2	29	0								0								1	13	Pornography	24	Nurse	20	1	15	Nurse	24		10	1	15	Bikini			10	1	14	Restroom			1	1	13	Pornography			2	1
38	2	39	0								0								1					1	0						0						0						1	18	Pornography			1	1
39	2	29	0								0								0						0						0						0						1	16		21		10	1
40	2	26	0								0								1	15		25		3	1	15		25		2	0						0						1	18		22		3	1
41	2	51	0								0								1	13		46		40	1	14		46		25	0						0						1	14		18		0	1
42	2	40	0								0								1	8		28		41	1			28		2	0						0						0						0
43	2	43	0								0								1	14		28		2	0						0						0						1	14				5	1
44	2	49	0								0								1	14		31		0	0						0						0						0						0
45	2	41	0								0								1	17				0	1	17				0	0						0						0						1
46	2	25	0								0								1	11				30	1	11				30	0						0						1	11				30	1
47	2		0								0								1	16	Magazine		Pornography	2	1	16	Magazine		Pornography	2	0						0						1	16	Bikini			2	1
48	2	33	0								0								1	18		33	Girl friend	2	1	18		33	전여자친구	1	0						0						1	19		33	Pornography	1	1
49	2	24	0								0								1	15	Actress	19		2	1	15		19		2	0						0						1	15		17		2	1
50	2	66	0								0								1	15	Magazine	62	Pretty girl		1	15	Magazine	62	Pornography	4	0						0						1	16	Movie	62	Pornography	4	1
51	2	49	0								0								1	14		44			1	15					0						0						1	19	Sex scene	44	Sex scene	4	1
52	2	60	0								0								1	15	Nude picture	55	Nude picture		1	15	Nude picture	50	Nude picture	2	0						0						1	28	Sex scene	50	Sex scene	1	1
53	2	29	0								0								1	17	Pornography	23	Pornography	4	1	17	Pornography	23	Pornography	5	0						0						1	17	Pornography	23	Pornography	4	1
[truncated: 645 more columns]
